# Supplementary material for: Interactive Effects of Climate and Large Herbivore Assemblage Drive Plant Functional Traits and Diversity
Source: Plants (Basel). 2025 Apr 20;14(8):1249. doi: 10.3390/plants14081249 (PMC12030475; doi:10.3390/plants14081249)
Supplement: Supplementary file 1 [file plants-14-01249-s001.zip]

Archive with 1 entries (1 files):
- plants-3557935-supplementary.pdf
